# Supplementary material for: Is Radiographic Aftercare Obsolete? How Testing Positive for ctDNA Can Be a Precedent for Late Relapse, Even in Low-Risk Hormone-Receptor-Positive Breast Cancer
Source: Int J Mol Sci. 2025 Sep 1;26(17):8498. doi: 10.3390/ijms26178498 (PMC12429740; doi:10.3390/ijms26178498)
Supplement: Supplementary file 1 [file ijms-26-08498-s001.zip]

Archive with 1 entries (1 files):
- ijms-3685181-supplementary.pdf
